# Supplementary material for: A Personalized Approach to Vitamin D Supplementation in Cardiovascular Health Beyond the Bone: An Expert Consensus by the Italian National Institute for Cardiovascular Research
Source: Nutrients. 2024 Dec 30;17(1):115. doi: 10.3390/nu17010115 (PMC11722835; doi:10.3390/nu17010115)
Supplement: Supplementary file 1 [file nutrients-17-00115-s001.zip]

Archive with 4 entries (4 files):
- Supplementary material def per invio.pdf
- Supplementary Material S4.pdf
- What is Known def.pdf
- What this paper adds def.pdf
